# Supplementary material for: Biomimetic Keratin-Coated Gold Nanoparticles for Photo-Thermal Therapy in a 3D Bioprinted Glioblastoma Tumor Model
Source: Int J Mol Sci. 2022 Aug 23;23(17):9528. doi: 10.3390/ijms23179528 (PMC9455633; doi:10.3390/ijms23179528)
Supplement: Supplementary file 1 [file ijms-23-09528-s001.zip]

Archive with 1 entries (1 files):
- ijms-1876846-Supplementary Video.mp4
